# Supplementary material for: Differential Influence of Environmental Factors on Malaria Due to Vector Control Interventions in Uganda
Source: Int J Environ Res Public Health. 2023 Nov 9;20(22):7042. doi: 10.3390/ijerph20227042 (PMC10671539; doi:10.3390/ijerph20227042)
Supplement: Supplementary file 1 [file ijerph-20-07042-s001.zip]

Archive with 1 entries (1 files):
- ijerph-2543506-supplementary.pdf
